# Supplementary material for: Monilochaetes pteridophytophila (Australiascaceae, Glomerellales), a new fungus from tree fern
Source: Biodivers Data J. 2021 Jul 30;9:e67248. doi: 10.3897/BDJ.9.e67248 (PMC8346447; doi:10.3897/BDJ.9.e67248)
Supplement: XML Treatment for Monilochaetes pteridophytophila [file BDJ.9.e67248-treatment1.xml]

<!DOCTYPE tp:taxon-treatment
  PUBLIC "-//TaxonX//DTD Taxonomic Treatment Publishing DTD v0 20100105//EN" "tax-treatment-NSO.dtd">
<tp:taxon-treatment xmlns:tp="http://www.plazi.org/taxpub"><tp:treatment-meta><mixed-citation publication-type="journal"><person-group><name><surname>Zhang</surname><given-names>Jingyi</given-names></name><name><surname>Phookamsak</surname><given-names>Rungtiwa</given-names></name><name><surname>Mapook</surname><given-names>Ausana</given-names></name><name><surname>Lu</surname><given-names>Yongzhong</given-names></name><name><surname>Lv</surname><given-names>Menglan</given-names></name></person-group><article-title><italic><tp:taxon-name><tp:taxon-name-part taxon-name-part-type="genus" reg="Monilochaetes">Monilochaetes</tp:taxon-name-part> <tp:taxon-name-part taxon-name-part-type="species" reg="pteridophytophila">pteridophytophila</tp:taxon-name-part></tp:taxon-name></italic> (<tp:taxon-name><tp:taxon-name-part taxon-name-part-type="family">Australiascaceae</tp:taxon-name-part></tp:taxon-name>, <tp:taxon-name><tp:taxon-name-part taxon-name-part-type="order">Glomerellales</tp:taxon-name-part></tp:taxon-name>), a new fungus from tree fern</article-title><source>Biodivers Data J</source><day>30</day><month>7</month><year>2021</year><volume>9</volume><pub-id pub-id-type="doi">10.3897/BDJ.9.e67248</pub-id></mixed-citation></tp:treatment-meta><tp:nomenclature><tp:taxon-name><object-id xmlns:xlink="http://www.w3.org/1999/xlink" content-type="arpha" xlink:type="simple">8F826744-3C0A-56D1-9E08-B4AC11C9E31A</object-id><tp:taxon-name-part taxon-name-part-type="genus">Monilochaetes</tp:taxon-name-part> <tp:taxon-name-part taxon-name-part-type="species">pteridophytophila</tp:taxon-name-part><object-id xmlns:xlink="http://www.w3.org/1999/xlink" xlink:type="simple" object-id-type="IndexFungorum">IF558296</object-id><object-id xmlns:xlink="http://www.w3.org/1999/xlink" xlink:type="simple" object-id-type="Species-ID">Facesoffungi number: FoF 09708</object-id></tp:taxon-name><tp:taxon-authority>J.Y. Zhang, K.D. Hyde &amp; Y.Z. Lu</tp:taxon-authority><tp:taxon-status xmlns:xlink="http://www.w3.org/1999/xlink" xlink:type="simple">sp. nov.</tp:taxon-status></tp:nomenclature><tp:treatment-sec sec-type="materials"><title>Materials</title><list list-type="alpha-lower" list-content="occurrences"><list-item><p><bold>Type status:</bold> <named-content xmlns:xlink="http://www.w3.org/1999/xlink" content-type="dwc:typeStatus" xlink:type="simple">Holotype</named-content>. <bold>Occurrence:</bold> recordedBy: <named-content xmlns:xlink="http://www.w3.org/1999/xlink" content-type="dwc:recordedBy" xlink:type="simple">Jing Yi Zhang</named-content>; <bold>Taxon:</bold> scientificName: <named-content xmlns:xlink="http://www.w3.org/1999/xlink" content-type="dwc:scientificName" xlink:type="simple"><italic><tp:taxon-name><tp:taxon-name-part taxon-name-part-type="genus" reg="Monilochaetes">Monilochaetes</tp:taxon-name-part> <tp:taxon-name-part taxon-name-part-type="species" reg="pteridophytophila">pteridophytophila</tp:taxon-name-part></tp:taxon-name></italic></named-content>; phylum: <named-content xmlns:xlink="http://www.w3.org/1999/xlink" content-type="dwc:phylum" xlink:type="simple"><tp:taxon-name><tp:taxon-name-part taxon-name-part-type="phylum">Ascomycota</tp:taxon-name-part></tp:taxon-name></named-content>; class: <named-content xmlns:xlink="http://www.w3.org/1999/xlink" content-type="dwc:class" xlink:type="simple"><tp:taxon-name><tp:taxon-name-part taxon-name-part-type="class">Sordariomycetes</tp:taxon-name-part></tp:taxon-name></named-content>; order: <named-content xmlns:xlink="http://www.w3.org/1999/xlink" content-type="dwc:order" xlink:type="simple"><tp:taxon-name><tp:taxon-name-part taxon-name-part-type="order">Glomerellales</tp:taxon-name-part></tp:taxon-name></named-content>; family: <named-content xmlns:xlink="http://www.w3.org/1999/xlink" content-type="dwc:family" xlink:type="simple"><tp:taxon-name><tp:taxon-name-part taxon-name-part-type="family">Australiascaceae</tp:taxon-name-part></tp:taxon-name></named-content>; <bold>Location:</bold> locationRemarks: <named-content xmlns:xlink="http://www.w3.org/1999/xlink" content-type="dwc:locationRemarks" xlink:type="simple">THAILAND, Tak Province, Umphang District, Mo Kro Subdistrict, <named-content content-type="dwc:verbatimCoordinates" xlink:type="simple">16°12'11"N, 98°52'5"E</named-content>, 21 August 2019</named-content>; <bold>Event:</bold> habitat: <named-content xmlns:xlink="http://www.w3.org/1999/xlink" content-type="dwc:habitat" xlink:type="simple">Terrestrial</named-content>; fieldNotes: <named-content xmlns:xlink="http://www.w3.org/1999/xlink" content-type="dwc:fieldNotes" xlink:type="simple">on dead frond stalks of <italic><tp:taxon-name><tp:taxon-name-part taxon-name-part-type="genus" reg="Alsophila">Alsophila</tp:taxon-name-part> <tp:taxon-name-part taxon-name-part-type="species" reg="costularis">costularis</tp:taxon-name-part></tp:taxon-name></italic> Baker (<tp:taxon-name><tp:taxon-name-part taxon-name-part-type="family">Cyatheaceae</tp:taxon-name-part></tp:taxon-name>) in a disturbed forest nearby the roadside</named-content>; <bold>Record Level:</bold> collectionID: <named-content xmlns:xlink="http://www.w3.org/1999/xlink" content-type="dwc:collectionID" xlink:type="simple">MFLU 21–0023</named-content>; collectionCode: <named-content xmlns:xlink="http://www.w3.org/1999/xlink" content-type="dwc:collectionCode" xlink:type="simple">Y26</named-content></p></list-item><list-item><p><bold>Type status:</bold> <named-content xmlns:xlink="http://www.w3.org/1999/xlink" content-type="dwc:typeStatus" xlink:type="simple">Isotype</named-content>. <bold>Record Level:</bold> collectionID: <named-content xmlns:xlink="http://www.w3.org/1999/xlink" content-type="dwc:collectionID" xlink:type="simple">GZAAS 21-0015</named-content></p></list-item></list></tp:treatment-sec><tp:treatment-sec sec-type="Description"><title>Description</title><p>Saprobic on dead frond stalks of <italic><tp:taxon-name><tp:taxon-name-part taxon-name-part-type="genus" reg="Alsophila">Alsophila</tp:taxon-name-part> <tp:taxon-name-part taxon-name-part-type="species" reg="costularis">costularis</tp:taxon-name-part></tp:taxon-name></italic>. <bold>Sexual morph</bold>: Undetermined. <bold>Asexual morph</bold>: Hyphomycetous (Fig. <xref ref-type="fig" rid="F6873168">1</xref>), colonies on natural substrate superficial, effuse, gregarious, white. Conidiophores (268–)360–565 μm high (x̄ = 465 μm, n = 15), 9–14.5 μm wide (x̄ = 12 μm, n = 15) near the base, macronematous, unbranched, solitary, erect, straight or slightly flexuous, monophialidic, subcylindrical, thick-walled, 1–4-septate, dark brown to black, darker near the base, becoming paler brown towards the apex. Conidiogenous cells 25–54 × 7–11.5 μm (x̄ = 38 × 9.5 μm, n = 20), enteroblastic, monophialidic, terminal, swollen, with a shallow collarette, subcylindrical with apical taper to truncate apex, pale brown, rough. Conidia 20–24 × 10–12 μm (x̄ = 22 × 11.7 μm, n = 30), oblong to obovoid or ellipsoidal, occasionally with a median or submedian constriction, thick-walled, hyaline, aseptate, rough-walled.</p><p>Culture characteristics: Conidia germinating on PDA within 12 hours at 25℃, with hyaline germ tube germinating from the base of conidia. Colonies growing on PDA at 25℃, circular, flat surface, planar, thin, dark brown, reaching 2 cm diam. in 7 days, edge entire, emission at margin, dark brown to pale brown in reverse from the centre to margin of the colony.</p><p>Material: ex-type living culture, MFLUCC 21–0022.</p></tp:treatment-sec><tp:treatment-sec sec-type="Etymology"><title>Etymology</title><p>Referring to the host, which is a pteridophyte.</p></tp:treatment-sec><tp:treatment-sec sec-type="Notes"><title>Notes</title><p><italic><tp:taxon-name><tp:taxon-name-part taxon-name-part-type="genus" reg="Monilochaetes">Monilochaetes</tp:taxon-name-part> <tp:taxon-name-part taxon-name-part-type="species" reg="pteridophytophila">pteridophytophila</tp:taxon-name-part></tp:taxon-name></italic> formed a distinct phylogenetic clade, which clustered with other species of <italic><tp:taxon-name><tp:taxon-name-part taxon-name-part-type="genus" reg="Monilochaetes">Monilochaetes</tp:taxon-name-part></tp:taxon-name></italic> (Fig. <xref ref-type="fig" rid="F6873164">2</xref>). Following BLASTn searches, the closest matches of <italic><tp:taxon-name><tp:taxon-name-part taxon-name-part-type="genus" reg="Monilochaetes">M.</tp:taxon-name-part> <tp:taxon-name-part taxon-name-part-type="species" reg="pteridophytophila">pteridophytophila</tp:taxon-name-part></tp:taxon-name></italic> are <italic><tp:taxon-name><tp:taxon-name-part taxon-name-part-type="genus" reg="Monilochaetes">M.</tp:taxon-name-part> <tp:taxon-name-part taxon-name-part-type="species" reg="melastomae">melastomae</tp:taxon-name-part></tp:taxon-name></italic> (LSU, <ext-link xmlns:xlink="http://www.w3.org/1999/xlink" ext-link-type="uri" xlink:href="https://www.ncbi.nlm.nih.gov/nuccore/NG_068601" xlink:type="simple">NG_068601</ext-link>, 98.21% shared identity; ITS, <ext-link xmlns:xlink="http://www.w3.org/1999/xlink" ext-link-type="uri" xlink:href="https://www.ncbi.nlm.nih.gov/nuccore/NR_161124" xlink:type="simple">NR_161124</ext-link>, 84.5%), <italic><tp:taxon-name><tp:taxon-name-part taxon-name-part-type="genus" reg="Monilochaetes">M.</tp:taxon-name-part> <tp:taxon-name-part taxon-name-part-type="species" reg="laeensis">laeensis</tp:taxon-name-part></tp:taxon-name></italic> (SSU, <ext-link xmlns:xlink="http://www.w3.org/1999/xlink" ext-link-type="uri" xlink:href="https://www.ncbi.nlm.nih.gov/nuccore/GU180610" xlink:type="simple">GU180610</ext-link>, 99.4%) and <italic><tp:taxon-name><tp:taxon-name-part taxon-name-part-type="genus" reg="Monilochaetes">M.</tp:taxon-name-part> <tp:taxon-name-part taxon-name-part-type="species" reg="infuscans">infuscans</tp:taxon-name-part></tp:taxon-name></italic> (RPB2, <ext-link xmlns:xlink="http://www.w3.org/1999/xlink" ext-link-type="uri" xlink:href="https://www.ncbi.nlm.nih.gov/nuccore/GU180658" xlink:type="simple">GU180658</ext-link>, 80.64%). <italic><tp:taxon-name><tp:taxon-name-part taxon-name-part-type="genus" reg="Monilochaetes">Monilochaetes</tp:taxon-name-part> <tp:taxon-name-part taxon-name-part-type="species" reg="pteridophytophila">pteridophytophila</tp:taxon-name-part></tp:taxon-name></italic> is most similar to <italic><tp:taxon-name><tp:taxon-name-part taxon-name-part-type="genus" reg="Monilochaetes">M.</tp:taxon-name-part> <tp:taxon-name-part taxon-name-part-type="species" reg="regenerans">regenerans</tp:taxon-name-part></tp:taxon-name></italic> in the shape of conidiophores, conidiogenous cells and conidia (<xref ref-type="bibr" rid="B6873281">Bhat and Kendrick 1993</xref>). However, <italic><tp:taxon-name><tp:taxon-name-part taxon-name-part-type="genus" reg="Monilochaetes">M.</tp:taxon-name-part> <tp:taxon-name-part taxon-name-part-type="species" reg="pteridophytophila">pteridophytophila</tp:taxon-name-part></tp:taxon-name></italic> has darker and longer conidiophores [(268–)360–565 μm vs. 300 μm high], shorter conidiogenous cells (25–54 μm vs. 70–100 μm) and smaller conidia (20–24 × 10–12 μm vs. 25–38 × 12–16 μm). Therefore, we introduce <italic><tp:taxon-name><tp:taxon-name-part taxon-name-part-type="genus" reg="Monilochaetes">M.</tp:taxon-name-part> <tp:taxon-name-part taxon-name-part-type="species" reg="pteridophytophila">pteridophytophila</tp:taxon-name-part></tp:taxon-name></italic> as a new species, based on both phylogenetic and morphological evidence.</p></tp:treatment-sec><tp:treatment-sec><!--Section generated to contain objects referenced in tp:taxon-treatment.--><fig id="F6873168" position="float" orientation="portrait"><object-id xmlns:xlink="http://www.w3.org/1999/xlink" content-type="arpha" xlink:type="simple">27E95788-89C6-58B9-93AF-9679F9CAF662</object-id><object-id xmlns:xlink="http://www.w3.org/1999/xlink" content-type="doi" xlink:type="simple">10.3897/BDJ.9.e67248.figure1</object-id><label>Figure 1.</label><caption><p><italic><tp:taxon-name><tp:taxon-name-part taxon-name-part-type="genus" reg="Monilochaetes">Monilochaetes</tp:taxon-name-part> <tp:taxon-name-part taxon-name-part-type="species" reg="pteridophytophila">pteridophytophila</tp:taxon-name-part></tp:taxon-name></italic> (MFLU 21-0023, holotype). <bold>a.</bold> The host tree fern (<italic><tp:taxon-name><tp:taxon-name-part taxon-name-part-type="genus" reg="Alsophila">Alsophila</tp:taxon-name-part> <tp:taxon-name-part taxon-name-part-type="species" reg="costularis">costularis</tp:taxon-name-part></tp:taxon-name></italic>) in the field; <bold>b.</bold> Dead frond stalks of tree fern; <bold>c.</bold> Colony on dead frond stalk of tree fern; <bold>d.</bold> Conidiophore; <bold>e</bold>–<bold>g.</bold> Conidiogenous cells with attached conidia; <bold>h.</bold> Germinating conidium; <bold>i</bold>–<bold>n.</bold> Conidia; <bold>o.</bold> Colony on PDA from above and below. Scale bars: <bold>c</bold> = 200 μm, <bold>d</bold> = 100 μm, <bold>e</bold>–<bold>h</bold> = 20 μm, <bold>i</bold>–<bold>n</bold> = 10 μm.</p></caption><graphic xmlns:xlink="http://www.w3.org/1999/xlink" xlink:href="bdj-09-e67248-g001.jpg" position="float" id="oo_529040.jpg" orientation="portrait" xlink:type="simple"><uri content-type="original_file" xlink:type="simple">https://binary.pensoft.net/fig/529040</uri></graphic></fig><fig id="F6873164" position="float" orientation="portrait"><object-id xmlns:xlink="http://www.w3.org/1999/xlink" content-type="arpha" xlink:type="simple">9671D9E3-7B15-5265-95C5-CF47C7CEC3F3</object-id><object-id xmlns:xlink="http://www.w3.org/1999/xlink" content-type="doi" xlink:type="simple">10.3897/BDJ.9.e67248.figure2</object-id><label>Figure 2.</label><caption><p>Phylogenetic tree generated from ML analysis, based on a concatenated LSU–ITS–SSU–RPB2 dataset. BS ≥ 70/PP ≥ 0.95 are indicated at the nodes. The newly-generated strain is shown in red and bold. Ex-type strains are indicated by black and bold. <italic><tp:taxon-name><tp:taxon-name-part taxon-name-part-type="genus" reg="Collariella">Collariella</tp:taxon-name-part> <tp:taxon-name-part taxon-name-part-type="species" reg="bostrychodes">bostrychodes</tp:taxon-name-part></tp:taxon-name></italic> (CBS 586.83), <italic><tp:taxon-name><tp:taxon-name-part taxon-name-part-type="genus" reg="Corynascus">Corynascus</tp:taxon-name-part> <tp:taxon-name-part taxon-name-part-type="species" reg="fumimontanus">fumimontanus</tp:taxon-name-part></tp:taxon-name></italic> (CBS 137294) and <italic><tp:taxon-name><tp:taxon-name-part taxon-name-part-type="genus" reg="Leptosillia">Leptosillia</tp:taxon-name-part> <tp:taxon-name-part taxon-name-part-type="species" reg="pistaciae">pistaciae</tp:taxon-name-part></tp:taxon-name></italic> (CBS 128196) were used as outgroup taxa.</p></caption><graphic xmlns:xlink="http://www.w3.org/1999/xlink" xlink:href="bdj-09-e67248-g002.jpg" position="float" id="oo_558167.jpg" orientation="portrait" xlink:type="simple"><uri content-type="original_file" xlink:type="simple">https://binary.pensoft.net/fig/558167</uri></graphic></fig></tp:treatment-sec><ref-list><ref id="B6873281"><element-citation xmlns:xlink="http://www.w3.org/1999/xlink" publication-type="article" xlink:type="simple"><person-group person-group-type="author"><name name-style="western"><surname>Bhat</surname><given-names>D J</given-names></name><name name-style="western"><surname>Kendrick</surname><given-names>BRYCE</given-names></name></person-group><year>1993</year><article-title>Twenty-five new conidial fungi from the Western Ghats and the Andaman Islands (India)</article-title><source>Mycotaxon</source><volume>49</volume><issue>1</issue></element-citation></ref></ref-list></tp:taxon-treatment>
